# Supplementary material for: Atypical alert state control in adult patients with ADHD: A pupillometry study
Source: PLoS One. 2020 Dec 30;15(12):e0244662. doi: 10.1371/journal.pone.0244662 (PMC7773233; doi:10.1371/journal.pone.0244662)
Supplement: S1 File — (XLSX) [file pone.0244662.s001.xlsx]

## Sheet: Sheet1
	aCPT task				Passive viewing
	Target trials
Group	Tonic pupil diameter	Phasic pupil dilation	Tonic pupil diameter	Phasic pupil dilation	Tonic pupil diameter
ADHD	3.95	0.09	3.95	0.06	3.96
ADHD	3.64	0.22	3.56	0.07	3.78
ADHD	3.67	0.2	3.66	0.15	4.17
ADHD	3.22	0.25	3.22	0.12	3.16
ADHD	4.33	0.21	4.33	0.14	4.28
ADHD	4.73	0.15	4.71	0.1	4.76
ADHD	3.79	0.1	3.79	0.05	3.93
ADHD	3.54	0.25	3.56	0.14	3.75
ADHD	3.85	0.21	3.85	0.15	3.79
ADHD	3.85	0.26	3.84	0.14	4.44
ADHD	4	0.22	4	0.09	3.85
ADHD	3	0.15	3.05	0.03	4.1
ADHD	3.6	0.05	3.59	0.02	4.16
ADHD	4.32	0.07	4.32	0.01	5.61
ADHD	3.52	0.47	3.51	0.15	4.72
ADHD	3.95	0.23	3.94	0.19	4.2
ADHD	4.24	0.21	4.31	0.18	4.1
TD	3.25	0.23	3.23	0.06	3.52
TD	3.22	0.32	3.24	0.13	3.47
TD	2.41	0.26	2.45	0.1	2.79
TD	3.56	0.2	3.57	0.06	3.75
TD	3.23	0.34	3.3	0.11	4.01
TD	3.44	0.19	3.44	0.1	3.57
TD	3.02	0.29	3.02	0.09	3.33
TD	4.36	0.3	4.38	0.12	4.62
TD	3.4	0.28	3.44	0.21	3.53
TD	3.62	0.21	3.61	0.05	3.9
TD	4.06	0.23	4.01	0.08	4.05
TD	3.5	0.24	3.5	0.11	3.83
TD	3.9	0.29	3.9	0.11	4.24
TD	2.67	0.16	2.69	0.08	2.9
TD	3.01	0.2	3	0.05	3.2
TD	3.2	0.5	3.19	0.18	3.38
TD	3.93	0.39	3.94	0.23	4.12
TD	2.79	0.15	2.8	0.08	2.72
TD	3.45	0.17	3.45	0.07	3.52
TD	3.51	0.34	3.52	0.18	3.52
TD	3.68	0.48	3.66	0.3	4.17
