# Supplementary material for: Atypical alert state control in adult patients with ADHD: A pupillometry study
Source: PLoS One. 2020 Dec 30;15(12):e0244662. doi: 10.1371/journal.pone.0244662 (PMC7773233; doi:10.1371/journal.pone.0244662)
Supplement: S2 File — (XLSX) [file pone.0244662.s002.xlsx]

## Sheet: Sheet1
Group	Phase	RT	σRT	Hit rate	False alarm rate
ADHD	practice	917.49	136.94	0.8	0.82
ADHD	practice	1259.5	356.01	0.7	0.09
ADHD	practice	1374.4	409.5	0	0.82
ADHD	practice	1076.8	183.26	1	0
ADHD	practice	1035.5	91.74	0.8	0
ADHD	practice	1141.5	628.8	0.9	0.09
ADHD	practice	1050.1	143.1	0.8	0.09
ADHD	practice	1170.8	222.11	0.6	0
ADHD	practice	1019.7	60.04	0	0.55
ADHD	practice	1249.5	312.1	0.8	0
ADHD	practice	1000.9	109.77	0.7	0
ADHD	practice	1219.6	253.7	0.9	0.36
ADHD	practice	910.73	123.84	0.8	0
ADHD	practice	858.76	110.51	1	0.18
ADHD	practice	975.57	88.35	0.8	0.09
ADHD	practice	975.57	88.35	0.8	0.09
ADHD	practice	844.13	63.93	0.9	0
TD	practice	1146.6	49.97	0.8	0
TD	practice	1010.1	214.37	1	0
TD	practice	1139.9	358.72	0.9	0.09
TD	practice	1061.5	114.09	1	0
TD	practice	1002.2	69.68	0.8	0
TD	practice	1162.7	122.83	1	0
TD	practice	1052.1	184.07	1	0.36
TD	practice	991.33	90.43	0.7	0
TD	practice	908.48	135.31	1	0.09
TD	practice	1047.1	96.66	0.8	0
TD	practice	997.69	64.61	0.9	0.18
TD	practice	1266.6	625.4	1	0
TD	practice	1155.7	235.44	1	0.09
TD	practice	985.48	95.13	0.9	0.09
TD	practice	1321.5	422.98	1	0.18
TD	practice	877.61	55.19	0.9	0
TD	practice	1029.2	458.68	1	0.09
TD	practice	939.26	86.81	0.9	0
TD	practice	1144.6	256.48	1	0.27
TD	practice	1120.4	224.28	0.9	0
TD	practice	1176.2	174.34	0.7	0.27
ADHD	test	861.2	473.68	0.78	0.1
ADHD	test	920.82	78.13	1	0
ADHD	test	1058.6	182.68	0.98	0
ADHD	test	1135.3	146.32	1	0.01
ADHD	test	1045.7	81.34	1	0.01
ADHD	test	923.3	175.75	0.97	0
ADHD	test	1141.3	133.23	1	0
ADHD	test	1068.77	127.89	1	0
ADHD	test	1080.7	254.7	0.95	0
ADHD	test	1268.37	354.52	0.95	0
ADHD	test	908.87	225.42	0.93	0
ADHD	test	930.36	172.45	0.97	0
ADHD	test	1007.38	195.18	0.97	0
ADHD	test	1049.72	631.58	0.82	0.02
ADHD	test	1046.65	139.99	1	0.01
ADHD	test	975.84	116.45	1	0.01
ADHD	test	919.84	65.9	1	0.02
TD	test	1111.8	330.55	0.95	0.02
TD	test	951.2	93.95	1	0
TD	test	966.1	266.66	0.92	0
TD	test	1094.1	154.63	0.98	0.01
TD	test	1182	287.19	0.98	0
TD	test	1016.6	166.24	0.98	0
TD	test	1084.37	108.4	1	0
TD	test	1080.9	87.71	1	0
TD	test	1041.32	143.21	1	0
TD	test	1165.73	159.8	0.98	0
TD	test	1012.47	222.41	0.93	0.02
TD	test	1202.53	151.6	1	0
TD	test	1107.98	287.52	0.97	0.01
TD	test	1024.6	138.09	0.98	0
TD	test	1151	184.12	0.97	0
TD	test	881.28	66.13	1	0
TD	test	931.49	102.2	1	0.01
TD	test	977.19	139.97	0.98	0
TD	test	983.95	415.59	0.85	0.04
TD	test	1147.5	163.6	1	0
TD	test	1328.43	374.98	1	0
